# Supplementary material for: Management Strategies and Nursing Activities for Nutritional Care in Hospitalized Patients with Cognitive Decline: A Scoping Review
Source: Nutrients. 2022 Sep 28;14(19):4036. doi: 10.3390/nu14194036 (PMC9573259; doi:10.3390/nu14194036)
Supplement: Supplementary file 1 [file nutrients-14-04036-s001.zip]

Archive with 1 entries (1 files):
- nutrients-1883992-supplementary.pdf
